# Supplementary material for: A Nationwide Analysis of the Phenotype/Genotype Landscape of Hemophagocytic Lymphohistiocytosis: UNC13D Associates with Poor Prognosis
Source: Genes (Basel). 2025 Nov 2;16(11):1315. doi: 10.3390/genes16111315 (PMC12652584; doi:10.3390/genes16111315)
Supplement: Supplementary file 1 [file genes-16-01315-s001.zip]

Archive with 1 entries (1 files):
- genes-3861651-supplementary.pdf
